# Supplementary material for: Manufacture and Quality Control of Human Umbilical Cord-Derived Mesenchymal Stem Cell Sheets for Clinical Use
Source: Cells. 2022 Sep 1;11(17):2732. doi: 10.3390/cells11172732 (PMC9454431; doi:10.3390/cells11172732)
Supplement: Supplementary file 1 [file cells-11-02732-s001.zip]

Archive with 1 entries (1 files):
- cells-1836955-supplementary.pdf
